# Supplementary material for: Dysregulated miRNAome and Proteome of PPRV Infected Goat PBMCs Reveal a Coordinated Immune Response
Source: Front Immunol. 2018 Nov 21;9:2631. doi: 10.3389/fimmu.2018.02631 (PMC6262310; doi:10.3389/fimmu.2018.02631)
Supplement: Table S3 — Gene Symbol of proteins identified in GO terms pertinent to immune response. [file Table_3.XLSX]

## Sheet: Genes in top 10 immune process
Genes in top 10 signicantly enriched immune processes
LILRB1
APLF
AP3D1
AIRE
ADAM8
ACIN1
ABL1
ZMIZ1
ZFPM1
ZEB1
ZBTB7B
ZBTB46
ZBTB16
ZBTB1
ZAP70
VAV1
TUBB
TSC1
TJP2
TGFBR2
SYK
SWAP70
STAT5B
SPINK5
SOCS5
SHH
SATB1
RORC
RFTN1
PTPRC
PRKCQ
PRKCA
PREX1
PRDM16
PRDM1
PPP3CB
PPP2R3C
PPARGC1B
POU4F1
PIK3CD
P2RX7
NOD2
NFATC2
MSH6
LYN
LTF
LRRC17
LRIF1
LILRB1
LIG4
LHCGR
JAK3
JAG2
JAG1
ITPKB
ITK
IRF4
INPP5D
IL18R1
HNRNPC
HLA-A
HAX1
GZMB
GPR68
GNL1
GNAS
GLI2
FOXP1
FANCD2
EXO1
ESRRA
DUSP10
DROSHA
DOCK2
DLG1
CYP26B1
CYLD
CTNNBIP1
CTLA4
CR2
CR1
CLSTN1
CARD11
C7
C6
C3
BMX
BCL6
AXL
ATP7A
ATP11C
ATAD5
ARID4A
APLF
AP3D1
AP1G1
AIRE
ADAM8
