# Supplementary material for: Dysregulated miRNAome and Proteome of PPRV Infected Goat PBMCs Reveal a Coordinated Immune Response
Source: Front Immunol. 2018 Nov 21;9:2631. doi: 10.3389/fimmu.2018.02631 (PMC6262310; doi:10.3389/fimmu.2018.02631)
Supplement: Table S4 — Total immune response genes governed by various upregulated miRNAs. [file Table_4.XLSX]

## Sheet: miR-130
TGFBR2
ZBTB16
CYLD
FOXP1
NFATC2
SATB1
SOCS5
TSC1
ZBTB7B
ZEB1
POU4F1

## Sheet: mirR-142
TGFBR2
CYP26B1
FOXP1
PREX1
DLG1
MSH6
ACIN1
PPARGC1B
PRDM16
ZBTB46

## Sheet: miR-484
TGFBR2
CYLD
DOCK2
GLI2
IL18R1
JAK3
NFATC2
PIK3CD
PREX1
RORC
SHH
STAT5B
TSC1
ZBTB7B
ZEB1
ZMIZ1
C3
GNL1
HLA-A
HNRNPC
P2RX7
AP1G1
CTNNBIP1
ESRRA
GPR68
POU4F1
PRKCA

## Sheet: miR-574
TGFBR2
ZBTB16
FOXP1
PIK3CD
RORC
SHH
STAT5B
TSC1
ZMIZ1
LILRB1
C3
DLG1
MSH6
PRKCQ
AP1G1
CTNNBIP1
LYN
POU4F1

## Sheet: miR-664
TGFBR2
ZBTB16
ABL1
ADAM8
BMX
CYP26B1
DUSP10
FOXP1
GLI2
IRF4
ITK
ITPKB
JAK3
NFATC2
PRDM1
PREX1
RORC
SYK
ZEB1
ZFPM1
ZMIZ1
DLG1
GNL1
HLA-A
P2RX7
GZMB
CTNNBIP1
GNAS
LYN
POU4F1
PPARGC1B
PRDM16
ZBTB46

## Sheet: miR-769
TGFBR2
ATP7A
CLSTN1
CTLA4
CYP26B1
FOXP1
IRF4
PTPRC
TSC1

## Sheet: miR-1246
CLSTN1
CR1
CTLA4
PIK3CD
APLF
GNL1
P2RX7
AP1G1
POU4F1
PRDM16

## Sheet: miR-1281
ZBTB16
CYLD
FOXP1
NFATC2
PIK3CD
STAT5B
SYK
TSC1
SWAP70
AP1G1
ESRRA
GPR68
PRDM16
PRKCA
ZBTB46

## Sheet: miR-1282
IRF4
LILRB1
POU4F1
PRKCA

## Sheet: miR-2311
TGFBR2
ZBTB16
ATP7A
DROSHA
FANCD2
FOXP1
IL18R1
LIG4
NFATC2
SATB1
SOCS5
SPINK5
SYK
ZEB1
ZMIZ1
APLF
C6
C7
GNL1
LRIF1
MSH6
PRKCQ
SWAP70
AP1G1
TUBB
ATP11C
ARID4A
LYN
PPARGC1B
PRDM16
TJP2

[truncated: 8 more sheets: miR-2358, miR-2440, miR-2892, miR-2897, miR-3064, miR-3432, miR-3533, miR-4444]
