# Supplementary material for: Dysregulated miRNAome and Proteome of PPRV Infected Goat PBMCs Reveal a Coordinated Immune Response
Source: Front Immunol. 2018 Nov 21;9:2631. doi: 10.3389/fimmu.2018.02631 (PMC6262310; doi:10.3389/fimmu.2018.02631)
Supplement: Table S5 — Total immune response genes governed by various downregulated miRNAs. [file Table_5.XLSX]

## Sheet: miR-10
ZBTB16
BCL6
CTNNBIP1
PPARGC1B

## Sheet: miR-21-5p
TGFBR2
SATB1
JAG1
ACBD5
ADNP
CD97
CDH6
CREBRF
CYSLTR1
DNAJC16
FBXO11
HIPK3
KAT6A
PAG1
PJA2
RAD21

## Sheet: miR-29
FOXP1
ZMIZ1
AP1G1
CTNNBIP1
ZBTB46

## Sheet: miR-30
ABL1
BCL6
GLI2
IRF4
JAG2
NFATC2
PIK3CD
PPP3CB
PRDM1
SATB1
HNRNPC
ARID4A
LRRC17
LYN
PPARGC1B

## Sheet: miR-139
FOXP1
ZEB1
MSH6
ARID4A
PPARGC1B
PRDM16

## Sheet: miR-149
C7
AXL

## Sheet: miR-185
ZBTB16
CYP26B1
PPARGC1B

## Sheet: miR-192
BMX
CLSTN1

## Sheet: miR-200
ZBTB16
FOXP1
GLI2
PRDM1
PREX1
SOCS5
ZEB1
TUBB
ATP11C
ARID4A
PRDM16
PRKCA

## Sheet: miR-210
TGFBR2
BMX
CR1
CYP26B1
JAG2
NFATC2
SHH
SPINK5
TSC1
ZFPM1
ZMIZ1
DLG1
P2RX7
SWAP70
AP1G1
PPARGC1B
PRDM16

[truncated: 15 more sheets: miR-212, miR-339, miR-342, miR-378, miR-452, miR-664, miR-677, miR-1291, miR-1434, miR-2284, miR-2411, miR-2427, miR-2484, miR-6119, Sheet26]
