# Supplementary material for: Dysregulated miRNAome and Proteome of PPRV Infected Goat PBMCs Reveal a Coordinated Immune Response
Source: Front Immunol. 2018 Nov 21;9:2631. doi: 10.3389/fimmu.2018.02631 (PMC6262310; doi:10.3389/fimmu.2018.02631)
Supplement: Table S6 — Comaprsion of DEmiRNA from PPRV infected PBMCs with DEmiRNA from PPRV infected lung and spleen. [file Table_6.XLSX]

## Sheet: Venn Digram of miRNA from 3sets
	Sheet 1	Venn Diagram of DemiRNA from PPRV infected lung, spleen and PBMCs
	Sheet2	DemiRNA common to each with their fold change values
	Sheet3	DemiRNA common to Lung and PBMCs with their fold change values

## Sheet: DemiRNA Common to each
miRNA common to each	Lung	Spleen	PBMCs
miR-744	-1.60498	-1.10826	0.791315
miR-574	1.56262	1.21339	0.837973
miR-21-5p	2.38514	2.35725	-7.2

## Sheet: DemiRNAs common to Lung_ PBMCs
miRNAs common to Lung and PBMCs	Lung	PBMCs
miR-378b	-2.38318	-4.38547
miR-342	-1.25851	-2.75029
miR-30f	-1.12298	-6.97727
miR-339a	-1.0693	-1.7407
miR-181a-1	1.22136	-2.0779
miR-181a-2	1.39276	-2.18668
miR-7-1	1.66376	-1.7374
miR-1246	2.10162	3.00223
miR-2440	2.34054	0.134254
